# Supplementary material for: Downregulation of Dickkopf-3, a Wnt antagonist elevated in Alzheimer’s disease, restores synapse integrity and memory in a disease mouse model
Source: eLife. 2024 Jan 29;12:RP89453. doi: 10.7554/eLife.89453 (PMC10945611; doi:10.7554/eLife.89453)
Supplement: Figure 1—source data 1. — Raw and annotated WB images. The representative western blot images for Figure 1B and C are indicated within a blue square. [file elife-89453-fig1-data1.zip]

Archive with 7 entries (5 files):
- WB Figure 1/Figure 1B/
- WB Figure 1/Figure 1B/Fig 1B Actin.tif
- WB Figure 1/Figure 1B/Fig 1B Dkk3.tif
- WB Figure 1/Figure 1C/
- WB Figure 1/Figure 1C/Fig 1C Actin.tif
- WB Figure 1/Figure 1C/Fig 1C Dkk3.tif
- WB Figure 1/Source data_Figure 1.pdf
