# Supplementary material for: Downregulation of Dickkopf-3, a Wnt antagonist elevated in Alzheimer’s disease, restores synapse integrity and memory in a disease mouse model
Source: eLife. 2024 Jan 29;12:RP89453. doi: 10.7554/eLife.89453 (PMC10945611; doi:10.7554/eLife.89453)
Supplement: Figure 2—source data 1. — Raw and annotated WB images. The representative western blot images for Figure 2E and F are indicated within a blue square. [file elife-89453-fig2-data1.zip]

Archive with 9 entries (7 files):
- WB Figure 2/Figure 2E/
- WB Figure 2/Figure 2E/Fig 2E Cell lysate actin.tif
- WB Figure 2/Figure 2E/Fig 2E Cell lysate Dkk3.tif
- WB Figure 2/Figure 2E/Fig 2E Extracell Dkk3.tif
- WB Figure 2/Figure 2F/
- WB Figure 2/Figure 2F/Fig 2F Cell lysate Dkk3.tif
- WB Figure 2/Figure 2F/Fig 2F Cell lysate Vinculin.tif
- WB Figure 2/Figure 2F/Fig 2F Extracell Dkk3.tif
- WB Figure 2/Source data_Figure 2.pdf
