# Supplementary material for: Downregulation of Dickkopf-3, a Wnt antagonist elevated in Alzheimer’s disease, restores synapse integrity and memory in a disease mouse model
Source: eLife. 2024 Jan 29;12:RP89453. doi: 10.7554/eLife.89453 (PMC10945611; doi:10.7554/eLife.89453)
Supplement: Figure 2—figure supplement 2—source data 1. — Raw and annotated WB images. The representative western blot images for Figure 2—figure supplement 2F–G are indicated within a blue square. [file elife-89453-fig2-figsupp2-data1.zip]

Archive with 7 entries (5 files):
- WB Figure 2 - figure supplement 2/Figure 2 - figure supplement 2F/
- WB Figure 2 - figure supplement 2/Figure 2 - figure supplement 2F/Fig2-S2F.tif
- WB Figure 2 - figure supplement 2/Figure 2 - figure supplement 2G/
- WB Figure 2 - figure supplement 2/Figure 2 - figure supplement 2G/Fig2-S2G Cell lysate Dkk3.tif
- WB Figure 2 - figure supplement 2/Figure 2 - figure supplement 2G/Fig2-S2G Cell lysate Gapdh.tif
- WB Figure 2 - figure supplement 2/Figure 2 - figure supplement 2G/Fig2-S2G Extracell Dkk3.tif
- WB Figure 2 - figure supplement 2/Source data_Figure 2 - figure supplement 2.pdf
