# Supplementary material for: Downregulation of Dickkopf-3, a Wnt antagonist elevated in Alzheimer’s disease, restores synapse integrity and memory in a disease mouse model
Source: eLife. 2024 Jan 29;12:RP89453. doi: 10.7554/eLife.89453 (PMC10945611; doi:10.7554/eLife.89453)
Supplement: Figure 2—figure supplement 3—source data 1. — Raw and annotated WB images. The representative western blot images for Figure 2—figure supplement 3A–D are indicated within a blue square. [file elife-89453-fig2-figsupp3-data1.zip]

Archive with 22 entries (18 files):
- WB Figure 2 - figure supplement 3/Figure 2 - figure supplement 3A/
- WB Figure 2 - figure supplement 3/Figure 2 - figure supplement 3A/Fig2-S3A Cell lysate Dkk3.tif
- WB Figure 2 - figure supplement 3/Figure 2 - figure supplement 3A/Fig2-S3A Cell lysate pGluA1.tif
- WB Figure 2 - figure supplement 3/Figure 2 - figure supplement 3A/Fig2-S3A Cell lysate tGluA1.tif
- WB Figure 2 - figure supplement 3/Figure 2 - figure supplement 3A/Fig2-S3A Cell lysate tubulin.tif
- WB Figure 2 - figure supplement 3/Figure 2 - figure supplement 3A/Fig2-S3A Extracell Dkk3.tif
- WB Figure 2 - figure supplement 3/Figure 2 - figure supplement 3B/
- WB Figure 2 - figure supplement 3/Figure 2 - figure supplement 3B/Fig2-S3B Cell lysate Dkk3.tif
- WB Figure 2 - figure supplement 3/Figure 2 - figure supplement 3B/Fig2-S3B Cell lysate tGluA1 pGluA.tif
- WB Figure 2 - figure supplement 3/Figure 2 - figure supplement 3B/Fig2-S3B Cell lysate tubulin.tif
- WB Figure 2 - figure supplement 3/Figure 2 - figure supplement 3B/Fig2-S3B Extracell Dkk3.tif
- WB Figure 2 - figure supplement 3/Figure 2 - figure supplement 3B/Thumbs.db
- WB Figure 2 - figure supplement 3/Figure 2 - figure supplement 3C/
- WB Figure 2 - figure supplement 3/Figure 2 - figure supplement 3C/Fig2-S3C Cell lysate actin.tif
- WB Figure 2 - figure supplement 3/Figure 2 - figure supplement 3C/Fig2-S3C Cell lysate Dkk3.tif
- WB Figure 2 - figure supplement 3/Figure 2 - figure supplement 3C/Fig2-S3C Extracell Dkk3.tif
- WB Figure 2 - figure supplement 3/Figure 2 - figure supplement 3D/
- WB Figure 2 - figure supplement 3/Figure 2 - figure supplement 3D/Fig2-S3D Dkk3 05sec.tif
- WB Figure 2 - figure supplement 3/Figure 2 - figure supplement 3D/Fig2-S3D Dkk3 5sec.tif
- WB Figure 2 - figure supplement 3/Figure 2 - figure supplement 3D/Fig2-S3D Dkk3 60sec.tif
- WB Figure 2 - figure supplement 3/Figure 2 - figure supplement 3D/Source data_Figure 2 - figure supplement 3.pdf
- WB Figure 2 - figure supplement 3/Source data_Figure 2 - figure supplement 3.pdf
