# Supplementary material for: Downregulation of Dickkopf-3, a Wnt antagonist elevated in Alzheimer’s disease, restores synapse integrity and memory in a disease mouse model
Source: eLife. 2024 Jan 29;12:RP89453. doi: 10.7554/eLife.89453 (PMC10945611; doi:10.7554/eLife.89453)
Supplement: Figure 4—source data 1. — Raw and annotated WB images. The representative western blot images for Figure 4E are indicated within a blue square. [file elife-89453-fig4-data1.zip]

Archive with 5 entries (4 files):
- WB Figure 4/Fig 4E/
- WB Figure 4/Fig 4E/Fig 4E actin.tif
- WB Figure 4/Fig 4E/Fig 4E pJnk.tif
- WB Figure 4/Fig 4E/Fig 4E tJnk.tif
- WB Figure 4/Source data_Figure 4.pdf
